# Supplementary material for: Mode of Action of Brassinosteroids: Seed Germination and Seedling Growth and Development—One Hypothesis
Source: Int J Mol Sci. 2025 Mar 12;26(6):2559. doi: 10.3390/ijms26062559 (PMC11942388; doi:10.3390/ijms26062559)
Supplement: Supplementary file 1 [file ijms-26-02559-s001.zip]

Archive with 1 entries (1 files):
- ijms-3431492-supplementary.pdf
